# Supplementary material for: Complete genome assembly and methylome dissection of Methanococcus aeolicus PL15/Hp
Source: Front Microbiol. 2023 Apr 5;14:1112734. doi: 10.3389/fmicb.2023.1112734 (PMC10113651; doi:10.3389/fmicb.2023.1112734)
Supplement: Supplementary file 1 [file Table_1.XLSX]

## Sheet: Sheet1
E. coli strains	Genotype/Phenotype	Source	Reference
ER2683	Cloning strain: F128 (ER2250) proA+B+ lacIq Δ(lacZ)M15 zzf:: miniTn10(KanR )/ fhuA2::IS2 Δ(lacI-lacA)200 glnX44 e14- rfbD1? relA1? endA1 spoT1? thi-1 ∆(yjiT-opgB)114::IS10	Raleigh E. (NEB)	Lin,L.F., Posfai,J., Roberts,R.J. and Kong,H. (2001) Comparative genomics of the restriction-modification systems in Helicobacter pylori. Proc Natl Acad Sci USA, 98, 2740-2745.
ER3081	T7 expression strain: IN(IS1_26-∆(yjiT-opgB)114::IS10-IS1_1) fhuA2::IS2 lacZ::T7gene1 [plon::IS186] del[aaad-ompT-cusS] del(galK-yghJ) psulA211(-37 T->C) uvrY::IS1::del(yecF-dcm-hchA) mcrX73::(mTn10 tetA::IS10) IN(speA210::IS10-xanA::IS10) endA1(E208K) attB::(pCD13-lysY, lacIq)	Samuelson J. (NEB)	Platt,R., Drescher,C., Park,S.-K. and Phillips,G. (2000) Genetic system for reversible integration of DNA constructs and lacZ gene fusions into the Escherichia coli chromosome. Plasmid, 43, 12–23.
ER2796	Methylation-deficient strain: fhuA2 Δ (lacZ)r1 glnV44 trp-31 dcm-6 his-1 zed-501::Tn10 argG6 rpsL104 dam-16::Kan xyl-7 mtl-2 metR1 mcr-62 Δ (mcrB-hsd-mrr)114	Anton B., et al. (NEB)	Anton B.P., Mongodin E.F., Agrawal S., Fomenkov A., Byrd D.R., Roberts R.J,. Raleigh E.A. (2015Complete Genome Sequence of ER2796, a DNA Methyltransferase-Deficient Strain of Escherichia coli K-12. PloS One, 10 (5) e0127446
Methanococcus aeolicus PL15/Hp		Prof. Dina Grohmann (Universität Regensburg)	Kendall M.M., Liu Y., Sieprawska-Lupa M., Stetter K.O., Whitman W.B., Boone D.R. (2006) Methanococcus aeolicus sp. nov., a mesophilic, methanogenic archaeon from shallow and deep marine sediments. Int J Syst Evol Microbiol. 1525-1529.
