# Supplementary material for: Complete genome assembly and methylome dissection of Methanococcus aeolicus PL15/Hp
Source: Front Microbiol. 2023 Apr 5;14:1112734. doi: 10.3389/fmicb.2023.1112734 (PMC10113651; doi:10.3389/fmicb.2023.1112734)
Supplement: Supplementary file 2 [file Table_2.XLSX]

## Sheet: Plasmids renamed
Plasmids DNA			Expression promoter
suggested publication name	in process name	Origin	promoter	Mtase	Allele	Description	Source
pM1-2.MaeIV	pACYCDtetM1-2.MaeORFEP	p15A	tetp	M1-2.MaeIV	WT	p15A replicon with tetp constitutive expression of wild type allelE M1-M2.MaeIV	This study
pM.MaeV	pACYCDtetM.MaeORFBP	p15A	tetp	M.MaeV	WT	p15A replicon with a tetp constitutive expression of wild type allele M.MaeV	This study
pM.MaeIII	pACYCDtetM.MaeIII	p15A	tetpc	M.MaeIII	WT	p15A replicon with a tetp constitutive expression of wild type allele M.MaeIII	This study
pET21b	pET21b	ColEI	T7p	vector	vector	ColEI replicon with a T7 inducible expression and Kmr selection	EMD-Millipore
pET21bMaeIII	pET21bMaeIII	ColEI	T7p	6xHis::MaeIII	6xHis::MaeIII	ColEI replicon with a T7 inducible expression of 6xHis::wild type allele of MaeIII with Kmr selection	This study
