# Supplementary material for: Complete genome assembly and methylome dissection of Methanococcus aeolicus PL15/Hp
Source: Front Microbiol. 2023 Apr 5;14:1112734. doi: 10.3389/fmicb.2023.1112734 (PMC10113651; doi:10.3389/fmicb.2023.1112734)
Supplement: Supplementary file 3 [file Table_3.XLSX]

## Sheet: Sheet1
Accession number	PCR primers	Sequence
P1	pACYCdtet_M_MaeV_Nde_64F	caggaaggtttaacatATGGAAAAACCAGAAAGATTATCTTTAAAAACC
P2	pACYCdtet_M_MaeV_BamH_64R	gaggtgccgccggcttccattcaggatccTTAAACCACCTTTACATTTGATTTGAGC
P3	pACYCdtetM1_MaeIV_Nde_63F	caggaaggtttaacatATGGGAGAGAATATGAACAAAAAACTTAC
P4	pACYCdtetM2_MaeIV_BamH_63R	ggcttccattcaggatccTTAAATTTTATCCATTGGTCTAATCATAGATTCAATAAAATC
P5	pACYCdtet_M_MaeIII_Nde_62F	caggaaggtttaacatATGGATAATAAAAGAAGAACTTATGGGC
P6	pACYCdtet_MaeIII_BamH_62R	gaggtgccgccggcttccattcaggatccTTATTTTATGTCTTCCAATAATTGTTTAAAACCTTC
P7	pET28b_MaeIII_Nde_62F	ctggtgccgcgcggcagccatATGGCTTTAAAATCTAATTTGGAATATTGG
P8	pET28b_MaeIII_BamHI_62R	gtcgacggagctcgaattcggatccTTATTTTATGTCTTCCAATAATTGTTTAAAACCTTC
	Sequencing primers
	pTetF	GTTGTAATTCTCATGTTTGACAGC
	pTetR	GTTCTGCCAAGGGTTGGTTTGCGC
	S1248	TAATACGACTCACTATAGGG
	S1271	TATGCTAGTTATTGCTCAG
